# Supplementary material for: Knowledge Update on the Economic Evaluation of Pacemaker Telemonitoring Systems
Source: Int J Environ Res Public Health. 2021 Nov 18;18(22):12120. doi: 10.3390/ijerph182212120 (PMC8624333; doi:10.3390/ijerph182212120)
Supplement: Supplementary file 1 [file ijerph-18-12120-s001.zip]

Archive with 1 entries (1 files):
- ijerph-1444832-supplementary.pdf
